# Supplementary material for: Association between physical activity and menopausal symptoms in perimenopausal women
Source: BMC Womens Health. 2014 Oct 3;14:122. doi: 10.1186/1472-6874-14-122 (PMC4287540; doi:10.1186/1472-6874-14-122)
Supplement: Supplementary file 1 — Additional file 1: Prevalence of each Menopause-specific Quality of Life (MENQOL) item. (XLSX 14 KB) [file 12905_2014_478_MOESM1_ESM.xlsx]

## Sheet: Sheet1
Additional file 1. Prevalence of each Menopause-specific Quality of Life (MENQOL) item
MENQOL domain	Symptom (yes)	Total (n=631)		Physical activity level						P-value
				Low (n=365)		Moderate (n=177)		High (n=89)
Vasomotor	Hot flushes	305	-48.3	183	-50.1	84	-47.5	38	-42.7	0.436
	Night sweats	200	-31.7	123	-33.7	49	-27.7	28	-31.5	0.369
	Sweating	247	-39.1	146	-40	66	-37.3	35	-39.3	0.831
Psychosocial	Dissatisfaction with my personal life	317	-50.2	193	-52.9	80	-45.2	44	-49.4	0.242
	Feeling anxious or nervous	390	-61.8	234	-64.1	103	-58.2	53	-59.6	0.369
	Poor memory	529	-83.8	309	-84.7	147	-83.1	73	-82	0.787
	Accomplishing less than I used to	498	-78.9	296	-81.1	131	-74	71	-79.8	0.162
	Feeling depressed, down or blue	390	-61.8	237	-64.9	97	-54.8	56	-62.9	0.073
	Being impatient with other people	395	-62.6	236	-64.7	101	-57.1	58	-65.2	0.199
	Feeling of wanting to be alone	355	-56.3	211	-57.8	89	-50.3	55	-61.8	0.133
Physical	Flatulence (wind) or gas pains	372	-59	229	-62.7	95	-53.7	48	-53.9	0.077
	Aching in muscles and joints	484	-76.7	284	-77.8	129	-72.9	71	-79.8	0.339
	Feeling tired or worn out	548	-86.8	325	-89	150	-84.7	73	-82	0.133
	Difficulty sleeping	350	-55.5	201	-55.1	98	-55.4	51	-57.3	0.93
	Aches in the back of the neck or head	486	-77	290	-79.5	126	-71.2	70	-78.7	0.093
	Decrease in physical strength	533	-84.5	318	-87.1	141	-79.7	74	-83.1	0.074
	Decrease in stamina	520	-82.4	311	-85.2	139	-78.5	70	-78.7	0.097
	Feeling a lack of energy	520	-82.4	312	-85.5	139	-78.5	69	-77.5	0.059
	Dry skin	555	-88	324	-88.8	151	-85.3	80	-89.9	0.425
	Weight gain	488	-77.3	296	-81.1	128	-72.3	64	-71.9	0.03
	Increased facial hair	172	-27.3	101	-27.7	48	-27.1	23	-25.8	0.94
	Changes in appearance, texture or tone of skin	524	-83	308	-84.4	147	-83.1	69	-77.5	0.303
	Feeling bloated	427	-67.7	254	-69.6	113	-63.8	60	-67.4	0.406
	Low backache	318	-50.4	192	-52.6	84	-47.5	42	-47.2	0.43
	Frequent urination	428	-67.8	256	-70.1	111	-62.7	61	-68.5	0.219
	Involuntary urination when laughing or coughing	442	-70	260	-71.2	115	-65	67	-75.3	0.167
Sexual	Change in sexual desire	422	-66.9	248	-67.9	113	-63.8	61	-68.5	0.596
	Vaginal dryness during intercourse	400	-63.4	234	-64.1	113	-63.8	53	-59.6	0.718
	Avoiding intimacy	417	-66.1	247	-67.7	111	-62.7	59	-66.3	0.519
The data are expressed as n (%).
