# Supplementary material for: Association between physical activity and menopausal symptoms in perimenopausal women
Source: BMC Womens Health. 2014 Oct 3;14:122. doi: 10.1186/1472-6874-14-122 (PMC4287540; doi:10.1186/1472-6874-14-122)
Supplement: Supplementary file 2 — Additional file 2: Menopause-specific Quality of Life (MENQOL) total score/subscores between the 476 participants with complete data and 155 with missing data. (XLSX 13 KB) [file 12905_2014_478_MOESM2_ESM.xlsx]

## Sheet: Sheet1
Additional file 2. Menopause-specific Quality of Life (MENQOL) total score/subscores between the 476 participants with complete data and 155 with missing data
MENQOL domains	Total 1 (n=476)			Physical activity level										Total 2 (n=155)			Physical activity level									P-valuea	P-valueb	P-valuec	P-valued
				Low 1			Moderate 1			High 1							Low 2			Moderate 2			High 2
				(n=273)			(n=134)			(n=69)							(n=92)			(n=43)			(n=20)
Vasomotor	2.3	±	1.6	2.4	±	1.7	2.2	±	1.5	2.2	±	1.6		2.2	±	1.4	2.2	±	1.5	2.1	±	1.3	2	±	1.4	0.338	0.38	0.836	0.616
Psychosocial	3.2	±	1.5	3.3	±	1.5	2.8	±	1.4	3.2	±	1.6		3.1	±	1.5	3.1	±	1.5	3	±	1.4	3.1	±	1.8	0.598	0.373	0.631	0.805
Physical	3.5	±	1.3	3.7	±	1.4	3.2	±	1.2	3.5	±	1.4		3.4	±	1.3	3.5	±	1.2	3.2	±	1.3	3.3	±	1.4	0.364	0.248	0.83	0.689
Sexual	3.3	±	1.8	3.5	±	1.9	3.1	±	1.7	3.2	±	1.8		3	±	1.9	3	±	1.9	3	±	1.9	3	±	1.9	0.089	0.065	0.773	0.714
Total	3.1	±	1.3	3.2	±	1.3	2.8	±	1.2	3	±	1.3		2.9	±	1.3	3	±	1.3	2.8	±	1.2	2.9	±	1.4	0.197	0.136	0.976	0.646
Statistical differences between groups were compared with independent sample t-tests.
aTotal 1 vs. Total 2
bLow 1 vs. Low 2
cModerate 1 vs. Moderate 2
dHigh 1 vs. High 2
